# Supplementary material for: Insights on the genus Acronymolpus Samuelson with new synonymies and exclusion of Stethotes Baly from the fauna of New Caledonia (Coleoptera, Chrysomelidae, Eumolpinae)
Source: Zookeys. 2017 Dec 11;(720):65–75. doi: 10.3897/zookeys.720.13582 (PMC5740434; doi:10.3897/zookeys.720.13582)
Supplement: XML Treatment for Acronymolpus bertiae [file zookeys.720.13582-treatment1.xml]

<!DOCTYPE tp:taxon-treatment
  PUBLIC "-//TaxonX//DTD Taxonomic Treatment Publishing DTD v0 20100105//EN" "tax-treatment-NSO.dtd">
<tp:taxon-treatment xmlns:tp="http://www.plazi.org/taxpub"><tp:treatment-meta><kwd-group><label>Taxon classification</label><kwd><named-content xmlns:xlink="http://www.w3.org/1999/xlink" content-type="kingdom">Animalia</named-content></kwd><kwd><named-content xmlns:xlink="http://www.w3.org/1999/xlink" content-type="order">Coleoptera</named-content></kwd><kwd><named-content xmlns:xlink="http://www.w3.org/1999/xlink" content-type="family">Chrysomelidae</named-content></kwd></kwd-group><mixed-citation publication-type="journal"><person-group><name><surname>Gómez-Zurita</surname><given-names>Jesús</given-names></name></person-group><article-title>Insights on the genus <italic><tp:taxon-name><tp:taxon-name-part taxon-name-part-type="genus" reg="Acronymolpus">Acronymolpus</tp:taxon-name-part></tp:taxon-name></italic> Samuelson with new synonymies and exclusion of <italic><tp:taxon-name><tp:taxon-name-part taxon-name-part-type="genus" reg="Stethotes">Stethotes</tp:taxon-name-part></tp:taxon-name></italic> Baly from the fauna of New Caledonia (<tp:taxon-name><tp:taxon-name-part taxon-name-part-type="order">Coleoptera</tp:taxon-name-part></tp:taxon-name>, <tp:taxon-name><tp:taxon-name-part taxon-name-part-type="family">Chrysomelidae</tp:taxon-name-part></tp:taxon-name>, <tp:taxon-name><tp:taxon-name-part taxon-name-part-type="subfamily">Eumolpinae</tp:taxon-name-part></tp:taxon-name>)</article-title><source>Zookeys</source><day>11</day><month>12</month><year>2017</year><volume>2017</volume><issue>720</issue><fpage>65</fpage><lpage>75</lpage><pub-id pub-id-type="doi">10.3897/zookeys.720.13582</pub-id></mixed-citation></tp:treatment-meta><tp:nomenclature><tp:taxon-name>
              <tp:taxon-name-part taxon-name-part-type="genus" reg="Acronymolpus">Acronymolpus</tp:taxon-name-part>
              <tp:taxon-name-part taxon-name-part-type="species" reg="bertiae">bertiae</tp:taxon-name-part>
            </tp:taxon-name><tp:taxon-authority>(Jolivet, Verma &amp; Mille, 2007)</tp:taxon-authority><tp:taxon-status xmlns:xlink="http://www.w3.org/1999/xlink" xlink:type="simple">comb. n.</tp:taxon-status><tp:nomenclature-citation-list><tp:nomenclature-citation><tp:taxon-name><tp:taxon-name-part taxon-name-part-type="genus" reg="Acronymolpus"/><tp:taxon-name-part taxon-name-part-type="species" reg="meteorus"/></tp:taxon-name><comment>= <tp:taxon-name><tp:taxon-name-part taxon-name-part-type="genus" reg="Acronymolpus">Acronymolpus</tp:taxon-name-part> <tp:taxon-name-part taxon-name-part-type="species" reg="meteorus">meteorus</tp:taxon-name-part></tp:taxon-name> Samuelson, 2015, <bold>syn. n.</bold></comment></tp:nomenclature-citation><tp:nomenclature-citation><tp:taxon-name><tp:taxon-name-part taxon-name-part-type="genus" reg="Acronymolpus"/><tp:taxon-name-part taxon-name-part-type="species" reg="turbo"/></tp:taxon-name><comment>= <tp:taxon-name><tp:taxon-name-part taxon-name-part-type="genus" reg="Acronymolpus">Acronymolpus</tp:taxon-name-part> <tp:taxon-name-part taxon-name-part-type="species" reg="turbo">turbo</tp:taxon-name-part></tp:taxon-name> Samuelson, 2015, <bold>syn. n.</bold></comment></tp:nomenclature-citation></tp:nomenclature-citation-list></tp:nomenclature><tp:treatment-sec sec-type="material" id="SECID0EHNAC"><title>Material examined.</title><p>
              <bold>IBE-JGZ</bold>: one male and one female, New Caledonia, Aoupinié, refuge, <named-content xmlns:xlink="http://www.w3.org/1999/xlink" content-type="dwc:verbatimCoordinates" xlink:type="simple"><named-content content-type="geo-json" specific-use="{&#34;type&#34;:&#34;Point&#34;,&#34;coordinates&#34;:[165.323480,-21.148900]}" id="NCID0ESNAC" xlink:type="simple">-21.14890 165.32348</named-content></named-content>, 400 m, 29.xi.2008, leg. M. Wanat, beating rainforest, <italic><tp:taxon-name><tp:taxon-name-part taxon-name-part-type="genus" reg="Acronymolpus">Acronymolpus</tp:taxon-name-part> <tp:taxon-name-part taxon-name-part-type="species" reg="bertiae">bertiae</tp:taxon-name-part></tp:taxon-name></italic> (Jolivet, Verma and Mille) J. Gómez-Zurita det. 2017. <bold>HNHM</bold>: (1) one male, New-Caledonie, Col d’Amieu, 19.i.1977, leg. Dr. J. Balogh, <italic><tp:taxon-name><tp:taxon-name-part taxon-name-part-type="genus" reg="Acronymolpus">Acronymolpus</tp:taxon-name-part> <tp:taxon-name-part taxon-name-part-type="species" reg="bertiae">bertiae</tp:taxon-name-part></tp:taxon-name></italic> (Jolivet, Verma et Mille) J. Gómez-Zurita det. 2017. <bold><named-content xmlns:xlink="http://www.w3.org/1999/xlink" content-type="dwc:institutional_code" xlink:type="simple">MNHW</named-content></bold>: (1) two females, New Caledonia, Col d’Amieu (6.5–7.0 km from gate), <named-content xmlns:xlink="http://www.w3.org/1999/xlink" content-type="dwc:verbatimCoordinates" xlink:type="simple"><named-content content-type="geo-json" specific-use="{&#34;type&#34;:&#34;Point&#34;,&#34;coordinates&#34;:[165.773333,-21.586667]}" id="NCID0EYOAC" xlink:type="simple">21°35.2'S, 165°46.4'E</named-content></named-content>, 450–470 m, 6.i.2007, leg. M. Wanat &amp; R. Dobosz, night coll.; (2) one male, New Caledonia, Col d’Amieu (3 km from gate), <named-content xmlns:xlink="http://www.w3.org/1999/xlink" content-type="dwc:verbatimCoordinates" xlink:type="simple"><named-content content-type="geo-json" specific-use="{&#34;type&#34;:&#34;Point&#34;,&#34;coordinates&#34;:[165.796667,-21.585000]}" id="NCID0EAPAC" xlink:type="simple">21°35.1'S, 165°47.8'E</named-content></named-content>, 500 m, 6.i.2007, leg. M. Wanat, <italic><tp:taxon-name><tp:taxon-name-part taxon-name-part-type="genus" reg="Acronymolpus">Acronymolpus</tp:taxon-name-part> <tp:taxon-name-part taxon-name-part-type="species" reg="bertiae">bertiae</tp:taxon-name-part></tp:taxon-name></italic> (Jolivet, Verma et Mille) J. Gómez-Zurita det. 2017; (3) one male, New Caledonia, Col d’Amieu (3.0 km to gate), <named-content xmlns:xlink="http://www.w3.org/1999/xlink" content-type="dwc:verbatimCoordinates" xlink:type="simple"><named-content content-type="geo-json" specific-use="{&#34;type&#34;:&#34;Point&#34;,&#34;coordinates&#34;:[165.793190,-21.585360]}" id="NCID0ETPAC" xlink:type="simple">-21.58536 165.79319</named-content></named-content>, 500 m, 16.xi.2008, leg. M. Wanat, <italic><tp:taxon-name><tp:taxon-name-part taxon-name-part-type="genus" reg="Acronymolpus">Acronymolpus</tp:taxon-name-part> <tp:taxon-name-part taxon-name-part-type="species" reg="bertiae">bertiae</tp:taxon-name-part></tp:taxon-name></italic> (Jolivet, Verma et Mille) J. Gómez-Zurita det. 2017; (4) one female, New Caledonia, Farino, Parc des Grandes Fougères, Pic Vincent track, <named-content xmlns:xlink="http://www.w3.org/1999/xlink" content-type="dwc:verbatimCoordinates" xlink:type="simple"><named-content content-type="geo-json" specific-use="{&#34;type&#34;:&#34;Point&#34;,&#34;coordinates&#34;:[165.774590,-21.609480]}" id="NCID0EHAAE" xlink:type="simple">-21.60948 165.77459</named-content></named-content>, 600–670 m, 17.xi.2008, leg. M. Wanat; (5) one male and one female, New Caledonia, Farino, Parc des Grandes Fougères, track &amp; forest N of Pic Vincent, <named-content xmlns:xlink="http://www.w3.org/1999/xlink" content-type="dwc:verbatimCoordinates" xlink:type="simple"><named-content content-type="geo-json" specific-use="{&#34;type&#34;:&#34;Point&#34;,&#34;coordinates&#34;:[165.775190,-21.599290]}" id="NCID0EPAAE" xlink:type="simple">-21.59929 165.77519</named-content></named-content>, 670 m, 17.xi.2008, leg. M. Wanat, <italic><tp:taxon-name><tp:taxon-name-part taxon-name-part-type="genus" reg="Acronymolpus">Acronymolpus</tp:taxon-name-part> <tp:taxon-name-part taxon-name-part-type="species" reg="bertiae">bertiae</tp:taxon-name-part></tp:taxon-name></italic> (Jolivet, Verma et Mille) J. Gómez-Zurita det. 2017; (6) one male, New Caledonia, Sarramea, trail to Dogny, <named-content xmlns:xlink="http://www.w3.org/1999/xlink" content-type="dwc:verbatimCoordinates" xlink:type="simple"><named-content content-type="geo-json" specific-use="{&#34;type&#34;:&#34;Point&#34;,&#34;coordinates&#34;:[165.868400,-21.622900]}" id="NCID0ECBAE" xlink:type="simple">-21.6229 165.8684</named-content></named-content>, 300–560 m, 9.xi.2010, leg. M. Wanat &amp; R. Ruta, <italic><tp:taxon-name><tp:taxon-name-part taxon-name-part-type="genus" reg="Acronymolpus">Acronymolpus</tp:taxon-name-part> <tp:taxon-name-part taxon-name-part-type="species" reg="bertiae">bertiae</tp:taxon-name-part></tp:taxon-name></italic> (Jolivet, Verma et Mille) J. Gómez-Zurita det. 2017; (7) one male and one female, New Caledonia, Aoupinié, road to sawmill, <named-content xmlns:xlink="http://www.w3.org/1999/xlink" content-type="dwc:verbatimCoordinates" xlink:type="simple"><named-content content-type="geo-json" specific-use="{&#34;type&#34;:&#34;Point&#34;,&#34;coordinates&#34;:[165.316667,-21.150000]}" id="NCID0EVBAE" xlink:type="simple">21°09'S, 165°19'E</named-content></named-content>, 420–530 m, 7.ii.2004, leg. M. Wanat; (8) two males, New Caledonia, Aoupinié, gate to meteo station, <named-content xmlns:xlink="http://www.w3.org/1999/xlink" content-type="dwc:verbatimCoordinates" xlink:type="simple"><named-content content-type="geo-json" specific-use="{&#34;type&#34;:&#34;Point&#34;,&#34;coordinates&#34;:[165.283333,-21.183333]}" id="NCID0E4BAE" xlink:type="simple">21°11'S, 165°17'E</named-content></named-content>, 900–950 m, 8.ii.2004, leg. M. Wanat; (9) one female, New Caledonia, Aoupinié, Goipin road jct., <named-content xmlns:xlink="http://www.w3.org/1999/xlink" content-type="dwc:verbatimCoordinates" xlink:type="simple"><named-content content-type="geo-json" specific-use="{&#34;type&#34;:&#34;Point&#34;,&#34;coordinates&#34;:[165.301667,-21.180000]}" id="NCID0EFCAE" xlink:type="simple">21°10.8'S, 165°18.1'E</named-content></named-content>, 730 m, 17.i.2007, night coll., lamp &amp; beating, leg. M. Wanat &amp; R. Dobosz; (10) three males, New Caledonia, Aoupinié, <named-content xmlns:xlink="http://www.w3.org/1999/xlink" content-type="dwc:verbatimCoordinates" xlink:type="simple"><named-content content-type="geo-json" specific-use="{&#34;type&#34;:&#34;Point&#34;,&#34;coordinates&#34;:[165.291667,-21.183333]}" id="NCID0ENCAE" xlink:type="simple">21°11.0'S, 165°17.5'E</named-content></named-content>, 850–900 m, 18.i.2007, leg. M. Wanat &amp; R. Dobosz; (11) two females, New Caledonia, Aoupinié, <named-content xmlns:xlink="http://www.w3.org/1999/xlink" content-type="dwc:verbatimCoordinates" xlink:type="simple"><named-content content-type="geo-json" specific-use="{&#34;type&#34;:&#34;Point&#34;,&#34;coordinates&#34;:[165.293333,-21.183333]}" id="NCID0EVCAE" xlink:type="simple">21°11.0'S, 165°17.6'E</named-content></named-content>, 650–800 m, 19.i.2007, leg. M. Wanat; (12) one male, New Caledonia, Aoupinié, <named-content xmlns:xlink="http://www.w3.org/1999/xlink" content-type="dwc:verbatimCoordinates" xlink:type="simple"><named-content content-type="geo-json" specific-use="{&#34;type&#34;:&#34;Point&#34;,&#34;coordinates&#34;:[165.309520,-21.175390]}" id="NCID0E4CAE" xlink:type="simple">-21.17539 165.30952</named-content></named-content>, 700 m, 27.xi.2008, leg. M. Wanat; (13) one female, New Caledonia, Aoupinié, <named-content xmlns:xlink="http://www.w3.org/1999/xlink" content-type="dwc:verbatimCoordinates" xlink:type="simple"><named-content content-type="geo-json" specific-use="{&#34;type&#34;:&#34;Point&#34;,&#34;coordinates&#34;:[165.300480,-21.181510]}" id="NCID0EFDAE" xlink:type="simple">-21.18151 165.30048</named-content></named-content>, 790–830 m, 27.xi.2008, leg. M. Wanat; (14) three males and one female, New Caledonia, Aoupinié, refuge, <named-content xmlns:xlink="http://www.w3.org/1999/xlink" content-type="dwc:verbatimCoordinates" xlink:type="simple"><named-content content-type="geo-json" specific-use="{&#34;type&#34;:&#34;Point&#34;,&#34;coordinates&#34;:[165.323480,-21.148900]}" id="NCID0ENDAE" xlink:type="simple">-21.14890 165.32348</named-content></named-content>, 400 m, 29.xi.2008, leg. M. Wanat, beating rainforest; (15) one male, New Caledonia, Aoupinié, <named-content xmlns:xlink="http://www.w3.org/1999/xlink" content-type="dwc:verbatimCoordinates" xlink:type="simple"><named-content content-type="geo-json" specific-use="{&#34;type&#34;:&#34;Point&#34;,&#34;coordinates&#34;:[165.300050,-21.180270]}" id="NCID0EVDAE" xlink:type="simple">-21.18027 165.30005</named-content></named-content>, 800–830 m, 20.xi.2010, ex <italic><tp:taxon-name><tp:taxon-name-part taxon-name-part-type="genus" reg="Pycnandra">Pycnandra</tp:taxon-name-part> <tp:taxon-name-part taxon-name-part-type="species" reg="benthami">benthami</tp:taxon-name-part></tp:taxon-name></italic>, leg. M. Wanat &amp; R. Ruta; (16) six males and two females, New Caledonia, Aoupinié, Goipin rd jct to gate, <named-content xmlns:xlink="http://www.w3.org/1999/xlink" content-type="dwc:verbatimCoordinates" xlink:type="simple"><named-content content-type="geo-json" specific-use="{&#34;type&#34;:&#34;Point&#34;,&#34;coordinates&#34;:[165.287900,-21.181400]}" id="NCID0EIEAE" xlink:type="simple">-21.1814 165.2879</named-content></named-content>, 850–900 m [one with: 700–900 m], 20.xi.2010, leg. M. Wanat &amp; R. Ruta; (17) one male and two females, New Caledonia, Aoupinié, meteo station to summit, roadside, <named-content xmlns:xlink="http://www.w3.org/1999/xlink" content-type="dwc:verbatimCoordinates" xlink:type="simple"><named-content content-type="geo-json" specific-use="{&#34;type&#34;:&#34;Point&#34;,&#34;coordinates&#34;:[165.278600,-21.178800]}" id="NCID0EQEAE" xlink:type="simple">-21.1788 165.2786</named-content></named-content>, 950 m, 21.xi.2010, leg. M. Wanat &amp; R. Ruta.</p></tp:treatment-sec><tp:treatment-sec sec-type="remarks" id="SECID0EVEAE"><title>Remarks.</title><p>
              <xref ref-type="bibr" rid="B8">Jolivet et al. (2007)</xref> described <italic><tp:taxon-name><tp:taxon-name-part taxon-name-part-type="genus" reg="Stethotes">Stethotes</tp:taxon-name-part> <tp:taxon-name-part taxon-name-part-type="species" reg="bertiae">bertiae</tp:taxon-name-part></tp:taxon-name></italic> based on three specimens collected at Col d’Amieu and compared the new species with <italic><tp:taxon-name><tp:taxon-name-part taxon-name-part-type="genus" reg="Stethotes">S.</tp:taxon-name-part> <tp:taxon-name-part taxon-name-part-type="species" reg="minuta">minuta</tp:taxon-name-part></tp:taxon-name></italic> Jacoby, <italic><tp:taxon-name><tp:taxon-name-part taxon-name-part-type="genus" reg="Stethotes">S.</tp:taxon-name-part> <tp:taxon-name-part taxon-name-part-type="species" reg="similis">similis</tp:taxon-name-part></tp:taxon-name></italic> Gressitt and <italic><tp:taxon-name><tp:taxon-name-part taxon-name-part-type="genus" reg="Stethotes">S.</tp:taxon-name-part> <tp:taxon-name-part taxon-name-part-type="species" reg="mimica">mimica</tp:taxon-name-part></tp:taxon-name></italic> Gressitt, all endemic from New Guinea (<xref ref-type="bibr" rid="B6">Gressitt 1966</xref>; <xref ref-type="bibr" rid="B8">Jolivet et al. 2007</xref>). The genus <italic><tp:taxon-name><tp:taxon-name-part taxon-name-part-type="genus" reg="Stethotes">Stethotes</tp:taxon-name-part></tp:taxon-name></italic> was proposed with descriptions of nine species from Java, New Guinea, Borneo, and the Moluccas (<xref ref-type="bibr" rid="B1">Baly 1865–1867</xref>) and later shown to be particularly species-rich in New Guinea (<xref ref-type="bibr" rid="B6">Gressitt 1966</xref>; <xref ref-type="bibr" rid="B14">Medvedev 2009</xref>), but also <!--PageBreak-->recorded from other areas in the Australasian region, including Fiji and Samoa (<xref ref-type="bibr" rid="B13">Maulik 1929</xref>; <xref ref-type="bibr" rid="B2">Bryant and Gressitt 1957</xref>). In this geographic context, it seemed reasonable to find the genus in New Caledonia as well. But the finding of <italic><tp:taxon-name><tp:taxon-name-part taxon-name-part-type="genus" reg="Stethotes">Stethotes</tp:taxon-name-part> <tp:taxon-name-part taxon-name-part-type="species" reg="bertiae">bertiae</tp:taxon-name-part></tp:taxon-name></italic> had implications beyond the discovery of a genus that had not been previously recorded from New Caledonia and is not known from Australia either. <italic><tp:taxon-name><tp:taxon-name-part taxon-name-part-type="genus" reg="Stethotes">Stethotes</tp:taxon-name-part></tp:taxon-name></italic> belongs to the tribe <tp:taxon-name><tp:taxon-name-part taxon-name-part-type="tribe">Typophorini</tp:taxon-name-part></tp:taxon-name>, a lineage most diverse in the Old World, particularly in South East Asia and in the Western Pacific, and this lineage is also the one thriving in Fiji, with important biogeographic connections with New Caledonia (<xref ref-type="bibr" rid="B11">Keppel et al. 2009</xref>). Interestingly, the vast majority of <tp:taxon-name><tp:taxon-name-part taxon-name-part-type="subfamily">Eumolpinae</tp:taxon-name-part></tp:taxon-name> in New Caledonia belong to the tribe <tp:taxon-name><tp:taxon-name-part taxon-name-part-type="tribe">Eumolpini</tp:taxon-name-part></tp:taxon-name> (<xref ref-type="bibr" rid="B3">Gómez-Zurita 2011a</xref>; <xref ref-type="bibr" rid="B15">Papadopoulou et al. 2013</xref>: note that in these works, the names <tp:taxon-name><tp:taxon-name-part taxon-name-part-type="tribe">Colaspoidini</tp:taxon-name-part></tp:taxon-name> and <tp:taxon-name><tp:taxon-name-part taxon-name-part-type="tribe">Nodinini</tp:taxon-name-part></tp:taxon-name> were used instead of <tp:taxon-name><tp:taxon-name-part taxon-name-part-type="tribe">Eumolpini</tp:taxon-name-part></tp:taxon-name> and <tp:taxon-name><tp:taxon-name-part taxon-name-part-type="tribe">Typophorini</tp:taxon-name-part></tp:taxon-name>, respectively). To our knowledge, the only exceptions were <italic><tp:taxon-name><tp:taxon-name-part taxon-name-part-type="genus" reg="Rhyparida">Rhyparida</tp:taxon-name-part> <tp:taxon-name-part taxon-name-part-type="species" reg="foaensis">foaensis</tp:taxon-name-part></tp:taxon-name></italic> (Jolivet, Verma &amp; Mille, 2007) and three species of <italic><tp:taxon-name><tp:taxon-name-part taxon-name-part-type="genus" reg="Stethotes">Stethotes</tp:taxon-name-part></tp:taxon-name></italic>, incluiding <italic><tp:taxon-name><tp:taxon-name-part taxon-name-part-type="genus" reg="Stethotes">S.</tp:taxon-name-part> <tp:taxon-name-part taxon-name-part-type="species" reg="bertiae">bertiae</tp:taxon-name-part></tp:taxon-name></italic> (<xref ref-type="bibr" rid="B3">Gómez-Zurita 2011a</xref>).</p><p>The original description of <italic><tp:taxon-name><tp:taxon-name-part taxon-name-part-type="genus" reg="Stethotes">S.</tp:taxon-name-part> <tp:taxon-name-part taxon-name-part-type="species" reg="bertiae">bertiae</tp:taxon-name-part></tp:taxon-name></italic> was very generic, without much useful information on characters that could help in recognizing the correct generic placement of the species, except perhaps the two differentiated arrangements of elytral punctation: confused at basal half and aligned at apical half of elytra. However, the original description included a photograph of the holotype (<xref ref-type="bibr" rid="B8">Jolivet et al. 2007</xref>: 91). <italic><tp:taxon-name><tp:taxon-name-part taxon-name-part-type="genus" reg="Stethotes">Stethotes</tp:taxon-name-part> <tp:taxon-name-part taxon-name-part-type="species" reg="bertiae">bertiae</tp:taxon-name-part></tp:taxon-name></italic> has the size, the characteristic fusiform shape, the long antennae, the strong punctation (aligned at apical half of elytra), and most critically, entire tibiae of <italic><tp:taxon-name><tp:taxon-name-part taxon-name-part-type="genus" reg="Acronymolpus">Acronymolpus</tp:taxon-name-part></tp:taxon-name></italic>, a character clearly showing that the species should not be placed in the <tp:taxon-name><tp:taxon-name-part taxon-name-part-type="tribe">Typophorini</tp:taxon-name-part></tp:taxon-name>. Moreover, the revision of <italic><tp:taxon-name><tp:taxon-name-part taxon-name-part-type="genus" reg="Acronymolpus">Acronymolpus</tp:taxon-name-part></tp:taxon-name></italic> included one species, <italic><tp:taxon-name><tp:taxon-name-part taxon-name-part-type="genus" reg="Acronymolpus">A.</tp:taxon-name-part> <tp:taxon-name-part taxon-name-part-type="species" reg="meteorus">meteorus</tp:taxon-name-part></tp:taxon-name></italic> Samuelson, also collected in the Col d’Amieu and the nearby Plateau de Dogny and sharing all the (apomorphic) peculiarities of <italic><tp:taxon-name><tp:taxon-name-part taxon-name-part-type="genus" reg="Stethotes">S.</tp:taxon-name-part> <tp:taxon-name-part taxon-name-part-type="species" reg="bertiae">bertiae</tp:taxon-name-part></tp:taxon-name></italic>. Among these, it is worth mentioning the heavy punctation of pronotum and basal half of elytra, the reddish testaceous coloration of abdominal ventrites, and the finely wrinkled hypomera, referred to as “with heavy isodiametric sculpture” by <xref ref-type="bibr" rid="B17">Samuelson (2015)</xref>. There is no doubt that Samuelson's species is the same that had been described years earlier by <xref ref-type="bibr" rid="B8">Jolivet et al. (2007)</xref>, and this claim was recently confirmed by G. Allan Samuelson himself, upon our exchange of opinions, by comparing the type of <italic><tp:taxon-name><tp:taxon-name-part taxon-name-part-type="genus" reg="Stethotes">S.</tp:taxon-name-part> <tp:taxon-name-part taxon-name-part-type="species" reg="bertiae">bertiae</tp:taxon-name-part></tp:taxon-name></italic> with his own specimens (G. Allan Samuelson, pers. comm.).</p><p>The original work describing <italic><tp:taxon-name><tp:taxon-name-part taxon-name-part-type="genus" reg="Stethotes">Stethotes</tp:taxon-name-part> <tp:taxon-name-part taxon-name-part-type="species" reg="bertiae">bertiae</tp:taxon-name-part></tp:taxon-name></italic> included a drawing of the penis, but as it is customary in contributions by the authors of this species, the sexual organ was shown in lateral view, which is of very limited utility for identification purposes (<xref ref-type="bibr" rid="B4">Gómez-Zurita 2011b</xref>). In turn, the description of <italic><tp:taxon-name><tp:taxon-name-part taxon-name-part-type="genus" reg="Acronymolpus">A.</tp:taxon-name-part> <tp:taxon-name-part taxon-name-part-type="species" reg="meteorus">meteorus</tp:taxon-name-part></tp:taxon-name></italic> lacked any reference to genital structures. The dissection of the new material available for this species showed that they are all males, and male genitalia could be prepared and described focusing on taxonomically relevant characters for the first time (Fig. <xref ref-type="fig" rid="F1">1a, c</xref>): the penis is narrow and slender, narrower in median part and curved in lateral view, with apex tapering and more strongly bent ventrally, as described by <xref ref-type="bibr" rid="B8">Jolivet et al. (2007)</xref>; distal end is flattened dorsoventrally, with sides straight and converging to blunt apex with a short median notch. The dissection of the specimens of <italic><tp:taxon-name><tp:taxon-name-part taxon-name-part-type="genus" reg="Acronymolpus">A.</tp:taxon-name-part> <tp:taxon-name-part taxon-name-part-type="species" reg="turbo">turbo</tp:taxon-name-part></tp:taxon-name></italic>, sympatric and syntopic (judging from collection data shown in labels) with <italic><tp:taxon-name><tp:taxon-name-part taxon-name-part-type="genus" reg="Acronymolpus">A.</tp:taxon-name-part> <tp:taxon-name-part taxon-name-part-type="species" reg="meteorus">meteorus</tp:taxon-name-part></tp:taxon-name></italic> in every one of the sites where <!--PageBreak-->this species has been found, showed that they were all females and, as mentioned above, are interpreted here as conspecific with <italic><tp:taxon-name><tp:taxon-name-part taxon-name-part-type="genus" reg="Acronymolpus">A.</tp:taxon-name-part> <tp:taxon-name-part taxon-name-part-type="species" reg="bertiae">bertiae</tp:taxon-name-part></tp:taxon-name></italic>. The spermatheca of the species is described here for the first time (Fig. <xref ref-type="fig" rid="F1">1e</xref>): spermatheca slender, with nodulus and cornu feebly curved and more or less at right or slightly obtuse angle; cornu thicker than nodulus and blunt at apex; nodulus with bulging insertion of spermathecal gland at middle; spermathecal duct inserted nearly at base of nodulus and bent abruptly.</p><fig id="F1" position="float" orientation="portrait"><label>Figure 1.</label><caption><p>Ventral and lateral views of the penises of <bold>a</bold> <italic><tp:taxon-name><tp:taxon-name-part taxon-name-part-type="genus" reg="Acronymolpus">Acronymolpus</tp:taxon-name-part> <tp:taxon-name-part taxon-name-part-type="species" reg="bertiae">bertiae</tp:taxon-name-part></tp:taxon-name></italic> (Jolivet, Verma &amp; Mille) and <bold>b</bold> <italic><tp:taxon-name><tp:taxon-name-part taxon-name-part-type="genus" reg="Acronymolpus">A.</tp:taxon-name-part> <tp:taxon-name-part taxon-name-part-type="species" reg="jourdani">jourdani</tp:taxon-name-part></tp:taxon-name></italic> (Jolivet, Verma &amp; Mille). Dorsal view of the distal ends of the penis of <bold>c</bold> <italic><tp:taxon-name><tp:taxon-name-part taxon-name-part-type="genus" reg="Acronymolpus">A.</tp:taxon-name-part> <tp:taxon-name-part taxon-name-part-type="species" reg="bertiae">bertiae</tp:taxon-name-part></tp:taxon-name></italic> and <bold>d</bold> <italic><tp:taxon-name><tp:taxon-name-part taxon-name-part-type="genus" reg="Acronymolpus">A.</tp:taxon-name-part> <tp:taxon-name-part taxon-name-part-type="species" reg="jourdani">jourdani</tp:taxon-name-part></tp:taxon-name></italic>. Spermathecae of <bold>e</bold> <italic><tp:taxon-name><tp:taxon-name-part taxon-name-part-type="genus" reg="Acronymolpus">A.</tp:taxon-name-part> <tp:taxon-name-part taxon-name-part-type="species" reg="bertiae">bertiae</tp:taxon-name-part></tp:taxon-name></italic> and <bold>f</bold> <italic><tp:taxon-name><tp:taxon-name-part taxon-name-part-type="genus" reg="Acronymolpus">A.</tp:taxon-name-part> <tp:taxon-name-part taxon-name-part-type="species" reg="jourdani">jourdani</tp:taxon-name-part></tp:taxon-name></italic>.</p></caption><graphic xmlns:xlink="http://www.w3.org/1999/xlink" xlink:href="zookeys-720-065-g001.jpg" position="float" orientation="portrait" xlink:type="simple" id="oo_172790.jpg"/></fig><p>Based on this complete account, which takes into account geographical but mainly anatomical data and the recognition of sexual dimorphism in the species as described above, three taxonomic acts are necessary. The first is the transfer of <italic><tp:taxon-name><tp:taxon-name-part taxon-name-part-type="genus" reg="Stethotes">Stethotes</tp:taxon-name-part> <tp:taxon-name-part taxon-name-part-type="species" reg="bertiae">bertiae</tp:taxon-name-part></tp:taxon-name></italic> to the genus <italic><tp:taxon-name><tp:taxon-name-part taxon-name-part-type="genus" reg="Acronymolpus">Acronymolpus</tp:taxon-name-part></tp:taxon-name></italic>, resulting in <italic><tp:taxon-name><tp:taxon-name-part taxon-name-part-type="genus" reg="Acronymolpus">Acronymolpus</tp:taxon-name-part> <tp:taxon-name-part taxon-name-part-type="species" reg="bertiae">bertiae</tp:taxon-name-part></tp:taxon-name></italic> (Jolivet, Verma &amp; Mille, 2007), comb. n., and the other two are recognizing that <italic><tp:taxon-name><tp:taxon-name-part taxon-name-part-type="genus" reg="Acronymolpus">A.</tp:taxon-name-part> <tp:taxon-name-part taxon-name-part-type="species" reg="meteorus">meteorus</tp:taxon-name-part></tp:taxon-name></italic> (males) and <italic><tp:taxon-name><tp:taxon-name-part taxon-name-part-type="genus" reg="Acronymolpus">A.</tp:taxon-name-part> <tp:taxon-name-part taxon-name-part-type="species" reg="turbo">turbo</tp:taxon-name-part></tp:taxon-name></italic> (females) are junior synonyms of this taxon; thus, <italic><tp:taxon-name><tp:taxon-name-part taxon-name-part-type="genus" reg="Stethotes">Stethotes</tp:taxon-name-part> <tp:taxon-name-part taxon-name-part-type="species" reg="bertiae">bertiae</tp:taxon-name-part></tp:taxon-name></italic> Jolivet, Verma &amp; Mille, 2007 = <italic><tp:taxon-name><tp:taxon-name-part taxon-name-part-type="genus" reg="Acronymolpus">Acronymolpus</tp:taxon-name-part> <tp:taxon-name-part taxon-name-part-type="species" reg="meteorus">meteorus</tp:taxon-name-part></tp:taxon-name></italic> Samuelson, 2015, syn. n. and <italic><tp:taxon-name><tp:taxon-name-part taxon-name-part-type="genus" reg="Acronymolpus">Acronymolpus</tp:taxon-name-part> <tp:taxon-name-part taxon-name-part-type="species" reg="turbo">turbo</tp:taxon-name-part></tp:taxon-name></italic> Samuelson, 2015, syn. n.</p><!--PageBreak--></tp:treatment-sec><ref-list><ref id="B8"><mixed-citation xmlns:xlink="http://www.w3.org/1999/xlink" xlink:type="simple">
          <person-group><name name-style="western"><surname>Jolivet</surname><given-names>P</given-names></name><name name-style="western"><surname>Verma</surname><given-names>KK</given-names></name><name name-style="western"><surname>Mille</surname><given-names>C</given-names></name></person-group> (<year>2007</year>) <article-title>New genera and species of <tp:taxon-name><tp:taxon-name-part taxon-name-part-type="subfamily">Eumolpinae</tp:taxon-name-part></tp:taxon-name> from New Caledonia (<tp:taxon-name><tp:taxon-name-part taxon-name-part-type="order">Coleoptera</tp:taxon-name-part></tp:taxon-name>, <tp:taxon-name><tp:taxon-name-part taxon-name-part-type="family">Chrysomelidae</tp:taxon-name-part></tp:taxon-name>).</article-title> <source>Revue française d’Entomologie</source> <volume>29</volume>: <fpage>77</fpage>–<lpage>92</lpage>.</mixed-citation></ref><ref id="B6"><mixed-citation xmlns:xlink="http://www.w3.org/1999/xlink" xlink:type="simple">
          <person-group><name name-style="western"><surname>Gressitt</surname><given-names>JL</given-names></name></person-group> (<year>1966</year>) <article-title>Chrysomelid beetles from the Papuan subregion, 3 (<tp:taxon-name><tp:taxon-name-part taxon-name-part-type="subfamily">Eumolpinae</tp:taxon-name-part></tp:taxon-name>, 1).</article-title> <source>Pacific Insects</source> <volume>8</volume>: <fpage>777</fpage>–<lpage>800</lpage>.</mixed-citation></ref><ref id="B1"><mixed-citation xmlns:xlink="http://www.w3.org/1999/xlink" xlink:type="simple">
          <person-group><name name-style="western"><surname>Baly</surname><given-names>JS</given-names></name></person-group> (<year>1865–1867</year>) <tp:taxon-name><tp:taxon-name-part taxon-name-part-type="clade">Phytophaga</tp:taxon-name-part></tp:taxon-name> Malayana; a revision of the Phytophagous beetles of the Malay Archipelago, with descriptions of the new species collected by Mr. A. R. Wallace. Transactions of the Entomological Society of London (3<sup>rd</sup> Series) 4: 1–300.</mixed-citation></ref><ref id="B14"><mixed-citation xmlns:xlink="http://www.w3.org/1999/xlink" xlink:type="simple">
          <person-group><name name-style="western"><surname>Medvedev</surname><given-names>LN</given-names></name></person-group> (<year>2009</year>) <article-title>New genera and species of <tp:taxon-name><tp:taxon-name-part taxon-name-part-type="subfamily">Zeugophorinae</tp:taxon-name-part></tp:taxon-name> and <tp:taxon-name><tp:taxon-name-part taxon-name-part-type="subfamily">Eumolpinae</tp:taxon-name-part></tp:taxon-name> (<tp:taxon-name><tp:taxon-name-part taxon-name-part-type="order">Coleoptera</tp:taxon-name-part></tp:taxon-name>: <tp:taxon-name><tp:taxon-name-part taxon-name-part-type="family">Chrysomelidae</tp:taxon-name-part></tp:taxon-name>) from New Guinea.</article-title> <source>Stuttgarter Beiträge zur Naturkunde</source> <volume>2</volume>: <fpage>371</fpage>–<lpage>408</lpage>.</mixed-citation></ref><ref id="B13"><mixed-citation xmlns:xlink="http://www.w3.org/1999/xlink" xlink:type="simple">
          <person-group><name name-style="western"><surname>Maulik</surname><given-names>S</given-names></name></person-group> (<year>1929</year>) <article-title><tp:taxon-name><tp:taxon-name-part taxon-name-part-type="family">Chrysomelidae</tp:taxon-name-part></tp:taxon-name>; with a note on the comparative anatomy of some Halticine tibiae.</article-title> In: British Museum (Natural History) (<role>Ed.</role>) <issue-title>Insects of Samoa and other Samoan Terrestrial Arthropoda, Part IV, Fasc.</issue-title> <source>3. Oxford University Press, London</source>, <fpage>177</fpage>–<lpage>215</lpage>.</mixed-citation></ref><ref id="B2"><mixed-citation xmlns:xlink="http://www.w3.org/1999/xlink" xlink:type="simple">
          <person-group><name name-style="western"><surname>Bryant</surname><given-names>GE</given-names></name><name name-style="western"><surname>Gressitt</surname><given-names>JL</given-names></name></person-group> (<year>1957</year>) <article-title><tp:taxon-name><tp:taxon-name-part taxon-name-part-type="family">Chrysomelidae</tp:taxon-name-part></tp:taxon-name> of Fiji (<tp:taxon-name><tp:taxon-name-part taxon-name-part-type="order">Coleoptera</tp:taxon-name-part></tp:taxon-name>).</article-title> <source>Pacific Science</source> <volume>11</volume>: <fpage>3</fpage>–<lpage>91</lpage>.</mixed-citation></ref><ref id="B11"><mixed-citation xmlns:xlink="http://www.w3.org/1999/xlink" xlink:type="simple">
          <person-group><name name-style="western"><surname>Keppel</surname><given-names>G</given-names></name><name name-style="western"><surname>Lowe</surname><given-names>AJ</given-names></name><name name-style="western"><surname>Possingham</surname><given-names>HP</given-names></name></person-group> (<year>2009</year>) <article-title>Changing perspectives on the biogeography of the tropical South Pacific: influences of dispersal, vicariance and extinction.</article-title> <source>Journal of Biogeography</source> <volume>36</volume>: <fpage>1035</fpage>–<lpage>1054</lpage>. <ext-link xlink:type="simple" ext-link-type="doi" xlink:href="10.1111/j.1365-2699.2009.02095.x">https://doi.org/10.1111/j.1365-2699.2009.02095.x</ext-link></mixed-citation></ref><ref id="B3"><mixed-citation xmlns:xlink="http://www.w3.org/1999/xlink" xlink:type="simple">
          <person-group><name name-style="western"><surname>Gómez-Zurita</surname><given-names>J</given-names></name></person-group> (<year>2011a</year>) <article-title><italic><tp:taxon-name><tp:taxon-name-part taxon-name-part-type="genus">Rhyparida</tp:taxon-name-part> <tp:taxon-name-part taxon-name-part-type="species">foaensis</tp:taxon-name-part></tp:taxon-name></italic> (Jolivet, Verma &amp; Mille) nov. comb. (<tp:taxon-name><tp:taxon-name-part taxon-name-part-type="order">Coleoptera</tp:taxon-name-part></tp:taxon-name>: <tp:taxon-name><tp:taxon-name-part taxon-name-part-type="family">Chrysomelidae</tp:taxon-name-part></tp:taxon-name>) and implications for the colonization of New Caledonia.</article-title> <source>ZooKeys</source> <volume>157</volume>: <fpage>33</fpage>–<lpage>44</lpage>. <ext-link xlink:type="simple" ext-link-type="doi" xlink:href="10.3897/zookeys.157.1320">https://doi.org/10.3897/zookeys.157.1320</ext-link></mixed-citation></ref><ref id="B15"><mixed-citation xmlns:xlink="http://www.w3.org/1999/xlink" xlink:type="simple">
          <person-group><name name-style="western"><surname>Papadopoulou</surname><given-names>A</given-names></name><name name-style="western"><surname>Cardoso</surname><given-names>A</given-names></name><name name-style="western"><surname>Gómez-Zurita</surname><given-names>J</given-names></name></person-group> (<year>2013</year>) <article-title>Diversity and diversification of <tp:taxon-name><tp:taxon-name-part taxon-name-part-type="subfamily">Eumolpinae</tp:taxon-name-part></tp:taxon-name> (<tp:taxon-name><tp:taxon-name-part taxon-name-part-type="order">Coleoptera</tp:taxon-name-part></tp:taxon-name>: <tp:taxon-name><tp:taxon-name-part taxon-name-part-type="family">Chrysomelidae</tp:taxon-name-part></tp:taxon-name>) in New Caledonia.</article-title> <source>Zoological Journal of the Linnean Society</source> <volume>168</volume>: <fpage>473</fpage>–<lpage>495</lpage>. <ext-link xlink:type="simple" ext-link-type="doi" xlink:href="10.1111/zoj.12039">https://doi.org/10.1111/zoj.12039</ext-link></mixed-citation></ref><ref id="B17"><mixed-citation xmlns:xlink="http://www.w3.org/1999/xlink" xlink:type="simple">
          <person-group><name name-style="western"><surname>Samuelson</surname><given-names>GA</given-names></name></person-group> (<year>2015</year>) <article-title><italic><tp:taxon-name><tp:taxon-name-part taxon-name-part-type="genus">Acronymolpus</tp:taxon-name-part></tp:taxon-name></italic>, a new genus of <tp:taxon-name><tp:taxon-name-part taxon-name-part-type="subfamily">Eumolpinae</tp:taxon-name-part></tp:taxon-name>, endemic to New Caledonia (<tp:taxon-name><tp:taxon-name-part taxon-name-part-type="order">Coleoptera</tp:taxon-name-part></tp:taxon-name>, <tp:taxon-name><tp:taxon-name-part taxon-name-part-type="family">Chrysomelidae</tp:taxon-name-part></tp:taxon-name>).</article-title> In: <person-group><name name-style="western"><surname>Jolivet</surname><given-names>P</given-names></name><name name-style="western"><surname>Santiago-Blay</surname><given-names>J</given-names></name><name name-style="western"><surname>Schmitt</surname><given-names>M</given-names></name></person-group> (<role>Eds</role>) <issue-title>Research on Chrysomelidae 5.</issue-title> <source>ZooKeys</source> <volume>547</volume>: <fpage>93</fpage>–<lpage>102</lpage>. <ext-link xlink:type="simple" ext-link-type="doi" xlink:href="10.3897/zookeys.547.9698">https://doi.org/10.3897/zookeys.547.9698</ext-link></mixed-citation></ref><ref id="B4"><mixed-citation xmlns:xlink="http://www.w3.org/1999/xlink" xlink:type="simple">
          <person-group><name name-style="western"><surname>Gómez-Zurita</surname><given-names>J</given-names></name></person-group> (<year>2011b</year>) <article-title>Revision of New Caledonian species of <tp:taxon-name><tp:taxon-name-part taxon-name-part-type="subfamily">Eumolpinae</tp:taxon-name-part></tp:taxon-name> described by K. M. Heller (<tp:taxon-name><tp:taxon-name-part taxon-name-part-type="order">Coleoptera</tp:taxon-name-part></tp:taxon-name>: <tp:taxon-name><tp:taxon-name-part taxon-name-part-type="family">Chrysomelidae</tp:taxon-name-part></tp:taxon-name>).</article-title> <source>Zootaxa</source> <volume>3060</volume>: <fpage>31</fpage>–<lpage>46</lpage>.</mixed-citation></ref></ref-list></tp:taxon-treatment>
