# Supplementary material for: Insights on the genus Acronymolpus Samuelson with new synonymies and exclusion of Stethotes Baly from the fauna of New Caledonia (Coleoptera, Chrysomelidae, Eumolpinae)
Source: Zookeys. 2017 Dec 11;(720):65–75. doi: 10.3897/zookeys.720.13582 (PMC5740434; doi:10.3897/zookeys.720.13582)
Supplement: XML Treatment for Acronymolpus jourdani [file zookeys.720.13582-treatment2.xml]

<!DOCTYPE tp:taxon-treatment
  PUBLIC "-//TaxonX//DTD Taxonomic Treatment Publishing DTD v0 20100105//EN" "tax-treatment-NSO.dtd">
<tp:taxon-treatment xmlns:tp="http://www.plazi.org/taxpub"><tp:treatment-meta><kwd-group><label>Taxon classification</label><kwd><named-content xmlns:xlink="http://www.w3.org/1999/xlink" content-type="kingdom">Animalia</named-content></kwd><kwd><named-content xmlns:xlink="http://www.w3.org/1999/xlink" content-type="order">Coleoptera</named-content></kwd><kwd><named-content xmlns:xlink="http://www.w3.org/1999/xlink" content-type="family">Chrysomelidae</named-content></kwd></kwd-group><mixed-citation publication-type="journal"><person-group><name><surname>Gómez-Zurita</surname><given-names>Jesús</given-names></name></person-group><article-title>Insights on the genus <italic><tp:taxon-name><tp:taxon-name-part taxon-name-part-type="genus" reg="Acronymolpus">Acronymolpus</tp:taxon-name-part></tp:taxon-name></italic> Samuelson with new synonymies and exclusion of <italic><tp:taxon-name><tp:taxon-name-part taxon-name-part-type="genus" reg="Stethotes">Stethotes</tp:taxon-name-part></tp:taxon-name></italic> Baly from the fauna of New Caledonia (<tp:taxon-name><tp:taxon-name-part taxon-name-part-type="order">Coleoptera</tp:taxon-name-part></tp:taxon-name>, <tp:taxon-name><tp:taxon-name-part taxon-name-part-type="family">Chrysomelidae</tp:taxon-name-part></tp:taxon-name>, <tp:taxon-name><tp:taxon-name-part taxon-name-part-type="subfamily">Eumolpinae</tp:taxon-name-part></tp:taxon-name>)</article-title><source>Zookeys</source><day>11</day><month>12</month><year>2017</year><volume>2017</volume><issue>720</issue><fpage>65</fpage><lpage>75</lpage><pub-id pub-id-type="doi">10.3897/zookeys.720.13582</pub-id></mixed-citation></tp:treatment-meta><tp:nomenclature><tp:taxon-name>
              <tp:taxon-name-part taxon-name-part-type="genus" reg="Acronymolpus">Acronymolpus</tp:taxon-name-part>
              <tp:taxon-name-part taxon-name-part-type="species" reg="jourdani">jourdani</tp:taxon-name-part>
            </tp:taxon-name><tp:taxon-authority>(Jolivet, Verma &amp; Mille, 2013)</tp:taxon-authority><tp:taxon-status xmlns:xlink="http://www.w3.org/1999/xlink" xlink:type="simple">comb. n.</tp:taxon-status><tp:nomenclature-citation-list><tp:nomenclature-citation><tp:taxon-name><tp:taxon-name-part taxon-name-part-type="genus" reg="Acronymolpus"/><tp:taxon-name-part taxon-name-part-type="species" reg="gressitti"/></tp:taxon-name><comment>= <tp:taxon-name><tp:taxon-name-part taxon-name-part-type="genus" reg="Acronymolpus">Acronymolpus</tp:taxon-name-part> <tp:taxon-name-part taxon-name-part-type="species" reg="gressitti">gressitti</tp:taxon-name-part></tp:taxon-name> Samuelson, 2015, <bold>syn. n.</bold></comment></tp:nomenclature-citation><tp:nomenclature-citation><tp:taxon-name><tp:taxon-name-part taxon-name-part-type="genus" reg="Acronymolpus"/><tp:taxon-name-part taxon-name-part-type="species" reg="joliveti"/></tp:taxon-name><comment>= <tp:taxon-name><tp:taxon-name-part taxon-name-part-type="genus" reg="Acronymolpus">Acronymolpus</tp:taxon-name-part> <tp:taxon-name-part taxon-name-part-type="species" reg="joliveti">joliveti</tp:taxon-name-part></tp:taxon-name> Samuelson, 2015, <bold>syn. n.</bold></comment></tp:nomenclature-citation></tp:nomenclature-citation-list></tp:nomenclature><tp:treatment-sec sec-type="material" id="SECID0EIXAE"><title>Material examined.</title><p>
              <bold>HNHM</bold>: (1) one male and one female, New-Caledonie, Mont Panié, 7.ii.1977, leg. Dr. J. Balogh, <italic><tp:taxon-name><tp:taxon-name-part taxon-name-part-type="genus" reg="Acronymolpus">Acronymolpus</tp:taxon-name-part> <tp:taxon-name-part taxon-name-part-type="species" reg="jourdani">jourdani</tp:taxon-name-part></tp:taxon-name></italic> (Jolivet, Verma et Mille) J. Gómez-Zurita det. 2017. <bold><named-content xmlns:xlink="http://www.w3.org/1999/xlink" content-type="dwc:institutional_code" xlink:type="simple">MNHW</named-content></bold>: (1) one female, New Caledonia (N), Mandjélia (summit) <named-content xmlns:xlink="http://www.w3.org/1999/xlink" content-type="dwc:verbatimCoordinates" xlink:type="simple"><named-content content-type="geo-json" specific-use="{&#34;type&#34;:&#34;Point&#34;,&#34;coordinates&#34;:[164.531667,-20.398333]}" id="NCID0EEYAE" xlink:type="simple">20°23.9'S, 164°31.9'E</named-content></named-content>, 750–780 m, beating, montane rainforest, leg. M. Wanat &amp; R. Dobosz, <italic><tp:taxon-name><tp:taxon-name-part taxon-name-part-type="genus" reg="Acronymolpus">Acronymolpus</tp:taxon-name-part> <tp:taxon-name-part taxon-name-part-type="species" reg="jourdani">jourdani</tp:taxon-name-part></tp:taxon-name></italic> (Jolivet, Verma et Mille) J. Gómez-Zurita det. 2017.</p></tp:treatment-sec><tp:treatment-sec sec-type="remarks" id="SECID0EUYAE"><title>Remarks.</title><p>A few years after the description of <italic><tp:taxon-name><tp:taxon-name-part taxon-name-part-type="genus" reg="Stethotes">S.</tp:taxon-name-part> <tp:taxon-name-part taxon-name-part-type="species" reg="bertiae">bertiae</tp:taxon-name-part></tp:taxon-name></italic>, <xref ref-type="bibr" rid="B10">Jolivet et al. (2013)</xref> described another species of <italic><tp:taxon-name><tp:taxon-name-part taxon-name-part-type="genus" reg="Stethotes">Stethotes</tp:taxon-name-part></tp:taxon-name></italic>, <italic><tp:taxon-name><tp:taxon-name-part taxon-name-part-type="genus" reg="Stethotes">S.</tp:taxon-name-part> <tp:taxon-name-part taxon-name-part-type="species" reg="jourdani">jourdani</tp:taxon-name-part></tp:taxon-name></italic>, very similar to the former but with subtler punctation and from localities further north in the island, in the Massif du Panié, including La Guen, Dawenia, and Wewec (<xref ref-type="bibr" rid="B10">Jolivet et al. 2013</xref>). As before, the species does not have any of the characters of the genus <italic><tp:taxon-name><tp:taxon-name-part taxon-name-part-type="genus" reg="Stethotes">Stethotes</tp:taxon-name-part></tp:taxon-name></italic>, but these of <italic><tp:taxon-name><tp:taxon-name-part taxon-name-part-type="genus" reg="Acronymolpus">Acronymolpus</tp:taxon-name-part></tp:taxon-name></italic> instead. Interestingly, it fits the description of the second blackish species of <italic><tp:taxon-name><tp:taxon-name-part taxon-name-part-type="genus" reg="Acronymolpus">Acronymolpus</tp:taxon-name-part></tp:taxon-name></italic> described by A. Samuelson a couple of years later, <italic><tp:taxon-name><tp:taxon-name-part taxon-name-part-type="genus" reg="Acronymolpus">A.</tp:taxon-name-part> <tp:taxon-name-part taxon-name-part-type="species" reg="gressitti">gressitti</tp:taxon-name-part></tp:taxon-name></italic>, also collected from Mt. Panié. It is worth noting that both descriptions depart in a significant character: the size of the holotypes. The type of <italic><tp:taxon-name><tp:taxon-name-part taxon-name-part-type="genus" reg="Stethotes">S.</tp:taxon-name-part> <tp:taxon-name-part taxon-name-part-type="species" reg="jourdani">jourdani</tp:taxon-name-part></tp:taxon-name></italic> is reported as 4.0 mm long (<xref ref-type="bibr" rid="B10">Jolivet et al. 2013</xref>), while that of <italic><tp:taxon-name><tp:taxon-name-part taxon-name-part-type="genus" reg="Acronymolpus">A.</tp:taxon-name-part> <tp:taxon-name-part taxon-name-part-type="species" reg="gressitti">gressitti</tp:taxon-name-part></tp:taxon-name></italic> is 2.6 mm (<xref ref-type="bibr" rid="B17">Samuelson 2015</xref>). The measurement given by <xref ref-type="bibr" rid="B10">Jolivet et al. (2013)</xref> is far bigger than the largest <italic><tp:taxon-name><tp:taxon-name-part taxon-name-part-type="genus" reg="Acronymolpus">Acronymolpus</tp:taxon-name-part></tp:taxon-name></italic> studied by <xref ref-type="bibr" rid="B17">Samuelson (2015)</xref>. However, it is important to note that, judging from the figures in the article, the measurements in <xref ref-type="bibr" rid="B10">Jolivet et al. (2013)</xref> may not be reliable. <italic><tp:taxon-name><tp:taxon-name-part taxon-name-part-type="genus" reg="Samuelsonia">Samuelsonia</tp:taxon-name-part> <tp:taxon-name-part taxon-name-part-type="species" reg="gomyi">gomyi</tp:taxon-name-part></tp:taxon-name></italic> Jolivet et al., 2013 measures 2.5 mm and it shows slightly longer than the holotype of <italic><tp:taxon-name><tp:taxon-name-part taxon-name-part-type="genus" reg="Stethotes">S.</tp:taxon-name-part> <tp:taxon-name-part taxon-name-part-type="species" reg="jourdani">jourdani</tp:taxon-name-part></tp:taxon-name></italic>, figured alongside and possibly photographed with the same magnification as the former, since both show an identical scale bar of 2.0 mm (<xref ref-type="bibr" rid="B10">Jolivet et al. 2013</xref>, figs 7 and 8). Apart from this detail, the two species, <italic><tp:taxon-name><tp:taxon-name-part taxon-name-part-type="genus" reg="Stethotes">S.</tp:taxon-name-part> <tp:taxon-name-part taxon-name-part-type="species" reg="jourdani">jourdani</tp:taxon-name-part></tp:taxon-name></italic> and <italic><tp:taxon-name><tp:taxon-name-part taxon-name-part-type="genus" reg="Acronymolpus">A.</tp:taxon-name-part> <tp:taxon-name-part taxon-name-part-type="species" reg="gressitti">gressitti</tp:taxon-name-part></tp:taxon-name></italic>, match in their characters, as recognized by the author of the latter (G. Allan Samuelson, pers. comm.), including the four basal antennomeres paler, vertex deeply sulcate, smooth hypomera, and pronotal and elytral punctation smaller than in <italic><tp:taxon-name><tp:taxon-name-part taxon-name-part-type="genus" reg="Stethotes">S.</tp:taxon-name-part> <tp:taxon-name-part taxon-name-part-type="species" reg="bertiae">bertiae</tp:taxon-name-part></tp:taxon-name></italic>.</p><p>Moreover, additional material, even if limited, made it possible to draw an analogy with the previous case whereby <italic><tp:taxon-name><tp:taxon-name-part taxon-name-part-type="genus" reg="Acronymolpus">A.</tp:taxon-name-part> <tp:taxon-name-part taxon-name-part-type="species" reg="joliveti">joliveti</tp:taxon-name-part></tp:taxon-name></italic> could be recognized as the female of <italic><tp:taxon-name><tp:taxon-name-part taxon-name-part-type="genus" reg="Acronymolpus">A.</tp:taxon-name-part> <tp:taxon-name-part taxon-name-part-type="species" reg="gressitti">gressitti</tp:taxon-name-part></tp:taxon-name></italic>. The spermatheca of this species was known due to the description of <italic><tp:taxon-name><tp:taxon-name-part taxon-name-part-type="genus" reg="Acronymolpus">A.</tp:taxon-name-part> <tp:taxon-name-part taxon-name-part-type="species" reg="joliveti">joliveti</tp:taxon-name-part></tp:taxon-name></italic>, and the only information available on the male genitalia was a drawing of the penis in lateral view (<xref ref-type="bibr" rid="B10">Jolivet et al. 2013</xref>: fig. 1). The spermatheca of <italic><tp:taxon-name><tp:taxon-name-part taxon-name-part-type="genus" reg="Acronymolpus">A.</tp:taxon-name-part> <tp:taxon-name-part taxon-name-part-type="species" reg="jourdani">jourdani</tp:taxon-name-part></tp:taxon-name></italic>, figured here from a specimen from Mandjélia, is identical to that figured by <xref ref-type="bibr" rid="B17">Samuelson (2015)</xref> from a specimen from Mt. Panié (Fig. <xref ref-type="fig" rid="F1">1f</xref>). This spermatheca is very similar to that of <italic><tp:taxon-name><tp:taxon-name-part taxon-name-part-type="genus" reg="Acronymolpus">A.</tp:taxon-name-part> <tp:taxon-name-part taxon-name-part-type="species" reg="bertiae">bertiae</tp:taxon-name-part></tp:taxon-name></italic>, but shows some relevant differences, including a straight nodulus longer than cornu, conspicuously dilated at base and constricted medially at both ends of bulging insertion of spermathecal gland. Here, the first complete description of the penis of <italic><tp:taxon-name><tp:taxon-name-part taxon-name-part-type="genus" reg="Acronymolpus">A.</tp:taxon-name-part> <tp:taxon-name-part taxon-name-part-type="species" reg="jourdani">jourdani</tp:taxon-name-part></tp:taxon-name></italic> is provided and is a very useful character to distinguish this species from <italic><tp:taxon-name><tp:taxon-name-part taxon-name-part-type="genus" reg="Acronymolpus">A.</tp:taxon-name-part> <tp:taxon-name-part taxon-name-part-type="species" reg="bertiae">bertiae</tp:taxon-name-part></tp:taxon-name></italic> (Fig. <xref ref-type="fig" rid="F1">1b, d</xref>). The penis is similar to that of <italic><tp:taxon-name><tp:taxon-name-part taxon-name-part-type="genus" reg="Acronymolpus">A.</tp:taxon-name-part> <tp:taxon-name-part taxon-name-part-type="species" reg="bertiae">bertiae</tp:taxon-name-part></tp:taxon-name></italic> with a less pronounced <!--PageBreak-->ventral curvature and more gradually curved apex; and the apical end, as seen in dorsal view, has straight sides converging to an acute apex with a deep, narrow median cleft.</p><p>As before, three taxonomic acts are required, the first transferring <italic><tp:taxon-name><tp:taxon-name-part taxon-name-part-type="genus" reg="Stethotes">Stethotes</tp:taxon-name-part> <tp:taxon-name-part taxon-name-part-type="species" reg="jourdani">jourdani</tp:taxon-name-part></tp:taxon-name></italic> to <italic><tp:taxon-name><tp:taxon-name-part taxon-name-part-type="genus" reg="Acronymolpus">Acronymolpus</tp:taxon-name-part></tp:taxon-name></italic>, to propose the new combination <italic><tp:taxon-name><tp:taxon-name-part taxon-name-part-type="genus" reg="Acronymolpus">Acronymolpus</tp:taxon-name-part> <tp:taxon-name-part taxon-name-part-type="species" reg="jourdani">jourdani</tp:taxon-name-part></tp:taxon-name></italic> (Jolivet, Verma &amp; Mille, 2013), comb. n., and the second establishing that <italic><tp:taxon-name><tp:taxon-name-part taxon-name-part-type="genus" reg="Acronymolpus">A.</tp:taxon-name-part> <tp:taxon-name-part taxon-name-part-type="species" reg="gressitti">gressitti</tp:taxon-name-part></tp:taxon-name></italic> and <italic><tp:taxon-name><tp:taxon-name-part taxon-name-part-type="genus" reg="Acronymolpus">A.</tp:taxon-name-part> <tp:taxon-name-part taxon-name-part-type="species" reg="joliveti">joliveti</tp:taxon-name-part></tp:taxon-name></italic> are junior synonyms of this taxon, thus <italic><tp:taxon-name><tp:taxon-name-part taxon-name-part-type="genus" reg="Stethotes">Stethotes</tp:taxon-name-part> <tp:taxon-name-part taxon-name-part-type="species" reg="jourdani">jourdani</tp:taxon-name-part></tp:taxon-name></italic> Jolivet, Verma &amp; Mille, 2013 = <italic><tp:taxon-name><tp:taxon-name-part taxon-name-part-type="genus" reg="Acronymolpus">Acronymolpus</tp:taxon-name-part> <tp:taxon-name-part taxon-name-part-type="species" reg="gressitti">gressitti</tp:taxon-name-part></tp:taxon-name></italic> Samuelson, 2015, syn. n. and <italic><tp:taxon-name><tp:taxon-name-part taxon-name-part-type="genus" reg="Acronymolpus">Acronymolpus</tp:taxon-name-part> <tp:taxon-name-part taxon-name-part-type="species" reg="joliveti">joliveti</tp:taxon-name-part></tp:taxon-name></italic> Samuelson, 2015, syn. n.</p></tp:treatment-sec><tp:treatment-sec><!--Section generated to contain objects referenced in tp:taxon-treatment.--><fig id="F1" position="float" orientation="portrait"><label>Figure 1.</label><caption><p>Ventral and lateral views of the penises of <bold>a</bold> <italic><tp:taxon-name><tp:taxon-name-part taxon-name-part-type="genus" reg="Acronymolpus">Acronymolpus</tp:taxon-name-part> <tp:taxon-name-part taxon-name-part-type="species" reg="bertiae">bertiae</tp:taxon-name-part></tp:taxon-name></italic> (Jolivet, Verma &amp; Mille) and <bold>b</bold> <italic><tp:taxon-name><tp:taxon-name-part taxon-name-part-type="genus" reg="Acronymolpus">A.</tp:taxon-name-part> <tp:taxon-name-part taxon-name-part-type="species" reg="jourdani">jourdani</tp:taxon-name-part></tp:taxon-name></italic> (Jolivet, Verma &amp; Mille). Dorsal view of the distal ends of the penis of <bold>c</bold> <italic><tp:taxon-name><tp:taxon-name-part taxon-name-part-type="genus" reg="Acronymolpus">A.</tp:taxon-name-part> <tp:taxon-name-part taxon-name-part-type="species" reg="bertiae">bertiae</tp:taxon-name-part></tp:taxon-name></italic> and <bold>d</bold> <italic><tp:taxon-name><tp:taxon-name-part taxon-name-part-type="genus" reg="Acronymolpus">A.</tp:taxon-name-part> <tp:taxon-name-part taxon-name-part-type="species" reg="jourdani">jourdani</tp:taxon-name-part></tp:taxon-name></italic>. Spermathecae of <bold>e</bold> <italic><tp:taxon-name><tp:taxon-name-part taxon-name-part-type="genus" reg="Acronymolpus">A.</tp:taxon-name-part> <tp:taxon-name-part taxon-name-part-type="species" reg="bertiae">bertiae</tp:taxon-name-part></tp:taxon-name></italic> and <bold>f</bold> <italic><tp:taxon-name><tp:taxon-name-part taxon-name-part-type="genus" reg="Acronymolpus">A.</tp:taxon-name-part> <tp:taxon-name-part taxon-name-part-type="species" reg="jourdani">jourdani</tp:taxon-name-part></tp:taxon-name></italic>.</p></caption><graphic xmlns:xlink="http://www.w3.org/1999/xlink" xlink:href="zookeys-720-065-g001.jpg" position="float" orientation="portrait" xlink:type="simple" id="oo_172790.jpg"/></fig></tp:treatment-sec><ref-list><ref id="B10"><mixed-citation xmlns:xlink="http://www.w3.org/1999/xlink" xlink:type="simple">
          <person-group><name name-style="western"><surname>Jolivet</surname><given-names>P</given-names></name><name name-style="western"><surname>Verma</surname><given-names>KK</given-names></name><name name-style="western"><surname>Mille</surname><given-names>C</given-names></name></person-group> (<year>2013</year>) <article-title>New and known leaf beetles collected in Mont Panié in 2010 (<tp:taxon-name><tp:taxon-name-part taxon-name-part-type="order">Coleoptera</tp:taxon-name-part></tp:taxon-name>, <tp:taxon-name><tp:taxon-name-part taxon-name-part-type="family">Chrysomelidae</tp:taxon-name-part></tp:taxon-name>, <tp:taxon-name><tp:taxon-name-part taxon-name-part-type="subfamily">Eumolpinae</tp:taxon-name-part></tp:taxon-name>).</article-title> <source>Nouvelle Revue d’Entomologie</source> <volume>29</volume>: <fpage>141</fpage>–<lpage>154</lpage>.</mixed-citation></ref><ref id="B17"><mixed-citation xmlns:xlink="http://www.w3.org/1999/xlink" xlink:type="simple">
          <person-group><name name-style="western"><surname>Samuelson</surname><given-names>GA</given-names></name></person-group> (<year>2015</year>) <article-title><italic><tp:taxon-name><tp:taxon-name-part taxon-name-part-type="genus">Acronymolpus</tp:taxon-name-part></tp:taxon-name></italic>, a new genus of <tp:taxon-name><tp:taxon-name-part taxon-name-part-type="subfamily">Eumolpinae</tp:taxon-name-part></tp:taxon-name>, endemic to New Caledonia (<tp:taxon-name><tp:taxon-name-part taxon-name-part-type="order">Coleoptera</tp:taxon-name-part></tp:taxon-name>, <tp:taxon-name><tp:taxon-name-part taxon-name-part-type="family">Chrysomelidae</tp:taxon-name-part></tp:taxon-name>).</article-title> In: <person-group><name name-style="western"><surname>Jolivet</surname><given-names>P</given-names></name><name name-style="western"><surname>Santiago-Blay</surname><given-names>J</given-names></name><name name-style="western"><surname>Schmitt</surname><given-names>M</given-names></name></person-group> (<role>Eds</role>) <issue-title>Research on Chrysomelidae 5.</issue-title> <source>ZooKeys</source> <volume>547</volume>: <fpage>93</fpage>–<lpage>102</lpage>. <ext-link xlink:type="simple" ext-link-type="doi" xlink:href="10.3897/zookeys.547.9698">https://doi.org/10.3897/zookeys.547.9698</ext-link></mixed-citation></ref></ref-list></tp:taxon-treatment>
