# Supplementary material for: Insights on the genus Acronymolpus Samuelson with new synonymies and exclusion of Stethotes Baly from the fauna of New Caledonia (Coleoptera, Chrysomelidae, Eumolpinae)
Source: Zookeys. 2017 Dec 11;(720):65–75. doi: 10.3897/zookeys.720.13582 (PMC5740434; doi:10.3897/zookeys.720.13582)
Supplement: XML Treatment for Taophila mandjeliae [file zookeys.720.13582-treatment3.xml]

<!DOCTYPE tp:taxon-treatment
  PUBLIC "-//TaxonX//DTD Taxonomic Treatment Publishing DTD v0 20100105//EN" "tax-treatment-NSO.dtd">
<tp:taxon-treatment xmlns:tp="http://www.plazi.org/taxpub"><tp:treatment-meta><kwd-group><label>Taxon classification</label><kwd><named-content xmlns:xlink="http://www.w3.org/1999/xlink" content-type="kingdom">Animalia</named-content></kwd><kwd><named-content xmlns:xlink="http://www.w3.org/1999/xlink" content-type="order">Coleoptera</named-content></kwd><kwd><named-content xmlns:xlink="http://www.w3.org/1999/xlink" content-type="family">Chrysomelidae</named-content></kwd></kwd-group><mixed-citation publication-type="journal"><person-group><name><surname>Gómez-Zurita</surname><given-names>Jesús</given-names></name></person-group><article-title>Insights on the genus <italic><tp:taxon-name><tp:taxon-name-part taxon-name-part-type="genus" reg="Acronymolpus">Acronymolpus</tp:taxon-name-part></tp:taxon-name></italic> Samuelson with new synonymies and exclusion of <italic><tp:taxon-name><tp:taxon-name-part taxon-name-part-type="genus" reg="Stethotes">Stethotes</tp:taxon-name-part></tp:taxon-name></italic> Baly from the fauna of New Caledonia (<tp:taxon-name><tp:taxon-name-part taxon-name-part-type="order">Coleoptera</tp:taxon-name-part></tp:taxon-name>, <tp:taxon-name><tp:taxon-name-part taxon-name-part-type="family">Chrysomelidae</tp:taxon-name-part></tp:taxon-name>, <tp:taxon-name><tp:taxon-name-part taxon-name-part-type="subfamily">Eumolpinae</tp:taxon-name-part></tp:taxon-name>)</article-title><source>Zookeys</source><day>11</day><month>12</month><year>2017</year><volume>2017</volume><issue>720</issue><fpage>65</fpage><lpage>75</lpage><pub-id pub-id-type="doi">10.3897/zookeys.720.13582</pub-id></mixed-citation></tp:treatment-meta><tp:nomenclature><tp:taxon-name>
              <tp:taxon-name-part taxon-name-part-type="genus" reg="Taophila">Taophila</tp:taxon-name-part>
              <tp:taxon-name-part taxon-name-part-type="species" reg="mandjeliae">mandjeliae</tp:taxon-name-part>
            </tp:taxon-name><tp:taxon-authority>(Jolivet, Verma &amp; Mille, 2010)</tp:taxon-authority><tp:taxon-status xmlns:xlink="http://www.w3.org/1999/xlink" xlink:type="simple">comb. n.</tp:taxon-status></tp:nomenclature><tp:treatment-sec sec-type="remarks" id="SECID0EWFAG"><title>Remarks.</title><p>A third species of <tp:taxon-name><tp:taxon-name-part taxon-name-part-type="subfamily">Eumolpinae</tp:taxon-name-part></tp:taxon-name> originally ascribed to <italic><tp:taxon-name><tp:taxon-name-part taxon-name-part-type="genus" reg="Stethotes">Stethotes</tp:taxon-name-part></tp:taxon-name></italic>, <italic><tp:taxon-name><tp:taxon-name-part taxon-name-part-type="genus" reg="Stethotes">S.</tp:taxon-name-part> <tp:taxon-name-part taxon-name-part-type="species" reg="mandjeliae">mandjeliae</tp:taxon-name-part></tp:taxon-name></italic>, was described based on several specimens collected near the summit of Mt. Mandjélia, in the northern part of the Massif du Panié (<xref ref-type="bibr" rid="B9">Jolivet et al. 2010</xref>). However, conversely to the other species of <italic><tp:taxon-name><tp:taxon-name-part taxon-name-part-type="genus" reg="Stethotes">Stethotes</tp:taxon-name-part></tp:taxon-name></italic> described by the same authors, this species does not belong to the genus <italic><tp:taxon-name><tp:taxon-name-part taxon-name-part-type="genus" reg="Acronymolpus">Acronymolpus</tp:taxon-name-part></tp:taxon-name></italic>. This species unmistakably fits the nominotypical subgenus of <italic><tp:taxon-name><tp:taxon-name-part taxon-name-part-type="genus" reg="Taophila">Taophila</tp:taxon-name-part></tp:taxon-name></italic> instead (<xref ref-type="bibr" rid="B5">Gómez-Zurita and Cardoso 2014</xref>), allied to <italic><tp:taxon-name><tp:taxon-name-part taxon-name-part-type="genus" reg="Taophila">T.</tp:taxon-name-part> <tp:taxon-name-part taxon-name-part-type="species" reg="subsericea">subsericea</tp:taxon-name-part></tp:taxon-name></italic> Heller, 1916 and <italic><tp:taxon-name><tp:taxon-name-part taxon-name-part-type="genus" reg="Taophila">T.</tp:taxon-name-part> <tp:taxon-name-part taxon-name-part-type="species" reg="corvi">corvi</tp:taxon-name-part></tp:taxon-name></italic> Samuelson, 2010, and easily recognizable by the elongate shape, bicolor antennae, angulated sides of pronotum, which is darker than elytra, marked humeri wider than pronotum, and tapering elytra with partially aligned punctures and stiff hairs, amongst others. It remains to be seen if this species had been previously described by <xref ref-type="bibr" rid="B16">Samuelson (2010)</xref>, but it may be a valid taxon considering the local area endemism of the Massif du Panié and that no other <italic><tp:taxon-name><tp:taxon-name-part taxon-name-part-type="genus" reg="Taophila">Taophila</tp:taxon-name-part></tp:taxon-name></italic> <italic>s. str.</italic> had been reported in the area. Until the validity of the species is settled, it is appropriate to propose the following transfer: <italic><tp:taxon-name><tp:taxon-name-part taxon-name-part-type="genus" reg="Taophila">Taophila</tp:taxon-name-part> <tp:taxon-name-part taxon-name-part-type="species" reg="mandjeliae">mandjeliae</tp:taxon-name-part></tp:taxon-name></italic> (Jolivet, Verma &amp; Mille, 2010), comb. n.</p></tp:treatment-sec><ref-list><ref id="B9"><mixed-citation xmlns:xlink="http://www.w3.org/1999/xlink" xlink:type="simple">
          <person-group><name name-style="western"><surname>Jolivet</surname><given-names>P</given-names></name><name name-style="western"><surname>Verma</surname><given-names>KK</given-names></name><name name-style="western"><surname>Mille</surname><given-names>C</given-names></name></person-group> (<year>2010</year>) <article-title><tp:taxon-name><tp:taxon-name-part taxon-name-part-type="subfamily">Eumolpinae</tp:taxon-name-part></tp:taxon-name> recently collected in New Caledonia: a consideration of local geographic intraspecific variability in <italic><tp:taxon-name><tp:taxon-name-part taxon-name-part-type="genus">Bohumiljania</tp:taxon-name-part> <tp:taxon-name-part taxon-name-part-type="species">humboldti</tp:taxon-name-part></tp:taxon-name></italic> (<tp:taxon-name><tp:taxon-name-part taxon-name-part-type="order">Coleoptera</tp:taxon-name-part></tp:taxon-name>, <tp:taxon-name><tp:taxon-name-part taxon-name-part-type="family">Chrysomelidae</tp:taxon-name-part></tp:taxon-name>).</article-title> <source>Revue française d’Entomologie</source> <volume>32</volume>: <fpage>141</fpage>–<lpage>149</lpage>.</mixed-citation></ref><ref id="B5"><mixed-citation xmlns:xlink="http://www.w3.org/1999/xlink" xlink:type="simple">
          <person-group><name name-style="western"><surname>Gómez-Zurita</surname><given-names>J</given-names></name><name name-style="western"><surname>Cardoso</surname><given-names>A</given-names></name></person-group> (<year>2014</year>) <article-title>Systematics of the New Caledonian endemic genus <italic><tp:taxon-name><tp:taxon-name-part taxon-name-part-type="genus">Taophila</tp:taxon-name-part></tp:taxon-name></italic> Heller (<tp:taxon-name><tp:taxon-name-part taxon-name-part-type="order">Coleoptera</tp:taxon-name-part></tp:taxon-name>: <tp:taxon-name><tp:taxon-name-part taxon-name-part-type="family">Chrysomelidae</tp:taxon-name-part></tp:taxon-name>, <tp:taxon-name><tp:taxon-name-part taxon-name-part-type="subfamily">Eumolpinae</tp:taxon-name-part></tp:taxon-name>) combining morphological, molecular and ecological data, with description of two new species.</article-title> <source>Systematic Entomology</source> <volume>39</volume>: <fpage>111</fpage>–<lpage>126</lpage>. <ext-link xlink:type="simple" ext-link-type="doi" xlink:href="10.1111/syen.12038">https://doi.org/10.1111/syen.12038</ext-link></mixed-citation></ref><ref id="B16"><mixed-citation xmlns:xlink="http://www.w3.org/1999/xlink" xlink:type="simple">
          <person-group><name name-style="western"><surname>Samuelson</surname><given-names>GA</given-names></name></person-group> (<year>2010</year>) <article-title>Review of <italic><tp:taxon-name><tp:taxon-name-part taxon-name-part-type="genus">Taophila</tp:taxon-name-part></tp:taxon-name></italic>, a genus endemic to New Caledonia (<tp:taxon-name><tp:taxon-name-part taxon-name-part-type="order">Coleoptera</tp:taxon-name-part></tp:taxon-name>: <tp:taxon-name><tp:taxon-name-part taxon-name-part-type="family">Chrysomelidae</tp:taxon-name-part></tp:taxon-name>: <tp:taxon-name><tp:taxon-name-part taxon-name-part-type="subfamily">Eumolpinae</tp:taxon-name-part></tp:taxon-name>).</article-title> <source>Zootaxa</source> <volume>2621</volume>: <fpage>45</fpage>–<lpage>62</lpage>.</mixed-citation></ref></ref-list></tp:taxon-treatment>
